# Supplementary material for: Strain Dependent Variation of Immune Responses to A. fumigatus: Definition of Pathogenic Species
Source: PLoS One. 2013 Feb 18;8(2):e56651. doi: 10.1371/journal.pone.0056651 (PMC3575482; doi:10.1371/journal.pone.0056651)
Supplement: Table S2 — Complete statistics on the data related to the human DCs challenge experiments. Mann-Whitney results expressed as p-value are reported for each cytokine measurement and a post-hoc comparison was performed for each couple of strains. Statically significant p-values are highlighted in colors. (XLS) [file pone.0056651.s002.xls]

## Sheet: Af conidia
IL-6
Mann Whitney test	p=0.0392
post-hoc comparison	us	A. nidulans 4	Af293	Af293 pyrG	Af293 VKBR1	Af293 VKBR2	Af293 VKBR3	Af293 VKBR4	Af293 VKBR5	Af293 VKLG1	Af293 VKWH1	Af293 VKOL1	Af293 VKWH2	Af300	Af300 niaD7	CEA10	CEA10 pyrG	CEA10 pyr niaD4
us	0	0,007546	0,007546	0,007546	0,004772	0,004772	0,007546	0,004772	0,004772	0,004772	0,004772	0,007546	0,007546	0,007546	0,007546	0,004772	0,007827	0,007686
A. nidulans 4	1	0	1	0,5258	0,9266	0,3109	0,5258	0,08004	0,407	0,3109	0,407	0,5258	0,5258	0,5258	0,5258	0,9266	0,2073	0,5271
Af293	1	1	0	0,5258	0,9266	0,3109	1	0,08004	0,407	0,7823	0,9266	0,5258	0,5258	1	0,5258	0,9266	0,4005	0,5271
Af293 Pdr41	1	1	1	0	0,7823	0,3109	1	0,05303	0,407	0,7823	0,9266	0,5258	1	1	0,5258	0,9266	0,5284	0,5271
Af293 VKBR1	0,816	1	1	1	0	0,1705	0,7823	0,04383	0,2265	0,5725	0,6868	0,7823	0,7823	0,7823	0,3109	0,5725	0,2332	0,312
Af293 VKBR2	0,816	1	1	1	1	0	0,7823	0,9357	0,1255	0,9357	0,468	0,231	0,6451	0,08004	0,3109	0,3751	0,6466	0,312
Af293 VKBR3	1	1	1	1	1	1	0	0,231	0,9266	0,7823	0,7823	1	0,5258	0,5258	1	0,519	0,2073	0,8315
Af293 VKBR4	0,816	1	1	1	1	1	1	0	0,02948	0,5725	0,1255	0,05303	0,231	0,007546	0,05303	0,2265	0,9269	0,05358
Af293 VKBR5	0,816	1	1	1	1	1	1	1	0	0,8089	0,9357	0,6451	0,9266	0,08004	0,3109	0,8089	0,4092	0,9263
Af293 VKLG1	0,816	1	1	1	1	1	1	1	1	0	0,8089	0,7823	0,7823	0,7823	0,7823	0,3751	0,7832	0,7827
Af293 VKWH1	0,816	1	1	1	1	1	1	1	1	1	0	0,7823	0,519	0,3109	0,7823	0,8089	0,3547	0,9268
Af293 VKOL1	1	1	1	1	1	1	1	1	1	1	1	0	1	0,5258	1	0,9266	0,4005	0,6733
Af293 VKWH2	1	1	1	1	1	1	1	1	1	1	1	1	0	0,5258	1	0,6451	0,6742	1
Af300	1	1	1	1	1	1	1	1	1	1	1	1	1	0	0,1388	0,7823	0,2073	0,14
Af300 niaD7	1	1	1	1	1	1	1	1	1	1	1	1	1	1	0	0,9266	0,4005	0,5271
CEA10	0,816	1	1	1	1	1	1	1	1	1	1	1	1	1	1	0	0,2332	0,9268
CEA10 pyrG	1	1	1	1	1	1	1	1	1	1	1	1	1	1	1	1	0	0,402
CEA10 pyr niaD4	1	1	1	1	1	1	1	1	1	1	1	1	1	1	1	1	1	0
IL-1b
Mann Whitney test	p=1.5*10^5
post-hoc comparison	us	A. nidulans 4	Af293	Af293 pyrG	Af293 VKBR1	Af293 VKBR2	Af293 VKBR3	Af293 VKBR4	Af293 VKBR5	Af293 VKLG1	Af293 VKWH1	Af293 VKOL1	Af293 VKWH2	Af300	Af300 niaD7	CEA10	CEA10 pyrG	CEA10 pyr niaD4
us	0	0,007546	0,007546	0,007546	0,007546	0,007546	0,007546	0,05358	0,007546	0,007546	0,007546	0,007546	0,007546	0,007546	0,007546	0,004551	0,004772	0,007135
A. nidulans 4	1	0	0,3976	0,01116	1	0,6723	0,6723	0,01141	0,6723	0,2903	0,6723	0,6723	0,01116	0,009445	0,01116	0,007135	0,007546	0,6694
Af293	1	1	0	0,6723	0,8325	0,6723	0,6723	0,01141	0,6723	0,2903	0,6723	0,6723	0,01116	0,00909	0,01116	0,009048	0,007546	0,5219
Af293 Pdr41	1	1	1	0	0,6723	0,6723	0,6723	0,01141	0,6723	0,1388	0,6723	0,6723	0,01116	0,1388	0,01116	0,02037	0,007546	0,01042
Af293 VKBR1	1	1	1	1	0	0,3976	0,3976	0,01141	1	0,2903	0,6723	0,2045	0,09069	0,6723	0,03445	0,1148	0,007546	1
Af293 VKBR2	1	1	1	1	1	0	0,5258	0,09169	0,5258	0,2045	1	0,6723	0,3976	1	0,8325	0,3075	0,1173	0,6694
Af293 VKBR3	1	1	1	1	1	1	0	0,3991	0,5258	0,05701	0,5258	0,5258	0,3976	0,8325	0,6723	0,6427	0,6451	0,5219
Af293 VKBR4	1	1	1	1	1	1	1	0	0,01141	0,01141	0,2059	0,05778	0,09169	0,01141	0,09169	0,1156	0,6458	0,01066
Af293 VKBR5	1	1	1	1	1	1	1	1	0	0,2045	0,6723	0,2045	0,01116	0,5258	0,05701	0,3075	0,007546	0,6694
Af293 VKLG1	1	1	1	1	1	1	1	1	1	0	0,6723	0,2045	0,01116	0,02001	0,01116	0,03286	0,007546	0,5219
Af293 VKWH1	1	1	1	1	1	1	1	1	1	1	0	1	1	0,6723	0,6723	0,3075	0,3109	0,6694
Af293 VKOL1	1	1	1	1	1	1	1	1	1	1	1	0	0,3976	0,6723	0,2903	0,6427	0,1173	0,6694
Af293 VKWH2	1	1	1	1	1	1	1	1	1	1	1	1	0	0,09069	1	0,6427	0,231	0,01042
Af300	1	1	1	1	1	1	1	1	1	1	1	1	1	0	0,09069	0,6427	0,007546	0,0547
Af300 niaD7	1	1	1	1	1	1	1	1	1	1	1	1	1	1	0	0,9261	0,05303	0,01042
CEA10	0,7783	1	1	1	1	1	1	1	1	1	1	1	1	1	1	0	0,3726	0,006736
CEA10 pyrG	0,816	1	1	1	1	1	1	1	1	1	1	1	1	1	1	1	0	0,007135
CEA10 pyr niaD4	1	1	1	1	1	1	1	1	1	1	1	1	1	1	1	1	1	0
IL-10
Mann Whitney test	p=1.7*10^5
post-hoc comparison	us	A. nidulans 4	Af293	Af293 pyrG	Af293 VKBR1	Af293 VKBR2	Af293 VKBR3	Af293 VKBR4	Af293 VKBR5	Af293 VKLG1	Af293 VKWH1	Af293 VKOL1	Af293 VKWH2	Af300	Af300 niaD7	CEA10	CEA10 pyrG	CEA10 pyr niaD4
us	0	0,004772	0,007686	0,007686	0,007686	0,007686	0,007546	0,007546	0,007546	0,007546	0,007546	0,004772	0,007686	0,007546	0,007546	0,007546	0,004772	0,007546
A. nidulans 4	0,816	0	0,9268	0,6458	0,312	0,007686	0,407	0,1173	0,007546	0,1173	0,05303	0,004772	0,9268	0,01303	0,1173	0,01303	0,06367	0,05303
Af293	1	1	0	0,5284	0,4005	0,1412	0,14	0,14	0,14	0,14	0,14	0,03451	0,5284	0,014	0,18	0,014	0,1182	0,14
Af293 Pdr41	1	1	1	0	0,8335	0,2073	0,833	0,833	0,14	0,5271	0,2918	0,03451	0,6742	0,2918	0,3991	0,2918	0,4081	0,5271
Af293 VKBR1	1	1	1	1	0	0,2933	0,5271	0,833	0,6733	1	0,3991	0,05358	0,8335	0,6733	0,6733	0,3991	0,9268	0,833
Af293 VKBR2	1	1	1	1	1	0	0,01141	0,2918	1	0,6733	0,5271	0,08074	0,03558	0,3991	0,2059	0,3991	0,6458	0,2059
Af293 VKBR3	1	1	1	1	1	1	0	0,6723	0,01116	0,6723	0,09069	0,007546	0,833	0,09069	0,2045	0,09069	0,407	0,6723
Af293 VKBR4	1	1	1	1	1	1	1	0	0,05701	0,6723	0,2045	0,007546	0,3991	0,2903	0,5258	0,3976	0,519	0,5258
Af293 VKBR5	1	1	1	1	1	1	1	1	0	0,8325	1	0,05303	0,05778	0,6723	0,2045	0,5258	0,9266	0,3976
Af293 VKLG1	1	1	1	1	1	1	1	1	1	0	0,8325	0,1173	0,2059	0,8325	0,6723	1	0,9266	0,6723
Af293 VKWH1	1	1	1	1	1	1	1	1	1	1	0	0,05303	0,2059	1	1	0,5258	0,3109	0,2045
Af293 VKOL1	0,816	0,816	1	1	1	1	1	1	1	1	1	0	0,007686	0,05303	0,007546	0,03409	0,01244	0,007546
Af293 VKWH2	1	1	1	1	1	1	1	1	1	1	1	1	0	0,14	0,2059	0,3991	0,1182	0,5271
Af300	1	1	1	1	1	1	1	1	1	1	1	1	1	0	0,2045	0,8325	0,6451	0,5258
Af300 niaD7	1	1	1	1	1	1	1	1	1	1	1	1	1	1	0	0,8325	0,9266	0,5258
CEA10	1	1	1	1	1	1	1	1	1	1	1	1	1	1	1	0	0,9266	1
CEA10 pyrG	0,816	1	1	1	1	1	1	1	1	1	1	1	1	1	1	1	0	0,407
CEA10 pyr niaD4	1	1	1	1	1	1	1	1	1	1	1	1	1	1	1	1	1	0
TNFa
Mann Whitney test	p=0.00081
post-hoc comparison	us	A. nidulans 4	Af293	Af293 pyrG	Af293 VKBR1	Af293 VKBR2	Af293 VKBR3	Af293 VKBR4	Af293 VKBR5	Af293 VKLG1	Af293 VKWH1	Af293 VKOL1	Af293 VKWH2	Af300	Af300 niaD7	CEA10	CEA10 pyrG	CEA10 pyr niaD4
us	0	0,004772	0,004772	0,004772	0,007546	0,007546	0,007546	0,007546	0,007546	0,007546	0,007546	0,007546	0,007546	0,007686	0,004772	0,004772	0,02157	0,004772
A1163-ilv34D	0,816	0,1705	0,01244	0,01244	0,02127	0,02127	0,02127	0,007546	0,02127	0,02127	0,007546	0,007546	0,007546	0,52	0,04383	0,004772	0,52	0,04383
A. nidulans 4	0,816	0	0,468	0,3751	0,167	0,3109	0,7823	0,03409	0,3109	0,03409	0,167	0,3109	0,519	0,52	0,2946	0,01937	0,52	0,2946
Af293	0,816	1	0	0,9357	0,3109	0,6451	0,6451	0,167	0,9266	0,231	0,167	0,519	0,3109	0,6458	0,8089	0,09041	0,9268	0,9357
Af293 Pdr41	0,816	1	1	0	0,9266	0,407	0,407	0,3109	0,6451	0,407	0,3109	0,3109	0,7823	0,6458	0,8089	0,1705	0,9268	0,8089
Af293 VKBR1	1	1	1	1	0	1	0,09069	0,3976	1	0,1388	0,3976	1	1	0,6733	0,7823	0,231	0,833	0,7823
Af293 VKBR2	1	1	1	1	1	0	0,5258	0,3976	1	0,3976	0,3976	0,3976	1	0,6733	0,7823	0,6451	0,833	0,7823
Af293 VKBR3	1	1	1	1	1	1	0	0,03445	0,3976	0,09069	0,09069	0,3976	0,09069	0,6733	0,3109	0,05303	0,6733	0,3109
Af293 VKBR4	1	1	1	1	1	1	1	0	1	1	1	1	0,09069	0,833	0,9266	0,7823	0,833	0,7823
Af293 VKBR5	1	1	1	1	1	1	1	1	0	1	1	1	1	0,5271	0,519	0,6451	0,833	0,7823
Af293 VKLG1	1	1	1	1	1	1	1	1	1	0	1	1	0,1388	0,6733	0,7823	0,9266	0,2918	0,3109
Af293 VKWH1	1	1	1	1	1	1	1	1	1	1	0	0,5258	0,5258	0,833	0,519	0,6451	0,833	0,7823
Af293 VKOL1	1	1	1	1	1	1	1	1	1	1	1	0	1	0,833	0,9266	0,7823	0,833	0,7823
Af293 VKWH2	1	1	1	1	1	1	1	1	1	1	1	1	0	0,6733	0,7823	0,06477	0,6733	0,7823
Af300	1	1	1	1	1	1	1	1	1	1	1	1	1	0	0,6458	0,9268	0,7518	0,9268
Af300 niaD7	0,816	1	1	1	1	1	1	1	1	1	1	1	1	1	0	0,9357	0,6458	1
CEA10	0,816	1	1	1	1	1	1	1	1	1	1	1	1	1	1	0	0,6458	0,2265
CEA10 pyrG	1	1	1	1	1	1	1	1	1	1	1	1	1	1	1	1	0	0,9268
CEA10 pyr niaD4	0,816	1	1	1	1	1	1	1	1	1	1	1	1	1	1	1	1	0
IL-12p70
Mann Whitney test	p=1.32*10^5
post-hoc comparison	us	A. nidulans 4	Af293	Af293 pyrG	Af293 VKBR1	Af293 VKBR2	Af293 VKBR3	Af293 VKBR4	Af293 VKBR5	Af293 VKLG1	Af293 VKWH1	Af293 VKOL1	Af293 VKWH2	Af300	Af300 niaD7	CEA10	CEA10 pyrG	CEA10 pyr niaD4
us	0	0,007827	0,004922	0,004922	0,004922	0,004922	0,004922	0,08214	0,004922	0,0135	0,004922	0,1198	0,007827	0,007827	0,004922	0,007827	0,004922	0,004998
A. nidulans 4	1	0	0,007827	0,01329	0,02187	0,007827	0,169	0,2948	0,169	0,03615	0,01329	0,03615	0,01167	0,6742	0,02187	0,1412	0,3131	0,08214
Af293	0,8417	1	0	0,172	0,4696	0,4696	0,09155	0,2343	0,2281	0,7837	0,172	0,7837	0,6466	0,03493	0,2963	0,01329	0,008016	0,008127
Af293 Pdr41	0,8417	1	1	0	0,8095	0,2281	0,936	0,2343	0,5738	0,6473	0,936	0,5219	0,169	0,03493	0,936	0,01329	0,008016	0,008127
Af293 VKBR1	0,8417	1	1	1	0	0,936	0,5738	0,2343	0,5738	0,7837	0,8095	0,7837	0,5209	0,03493	0,936	0,01329	0,01275	0,008127
Af293 VKBR2	0,8417	1	1	1	1	0	0,2963	0,2343	0,5738	0,9271	0,3768	0,6473	0,5209	0,02187	0,8095	0,01329	0,008016	0,008127
Af293 VKBR3	0,8417	1	1	1	1	1	0	0,7837	0,936	0,4102	0,9356	0,3142	0,4092	0,2332	0,936	0,03493	0,1269	0,04495
Af293 VKBR4	1	1	1	1	1	1	1	0	0,9271	0,6761	0,4102	0,5309	0,2948	0,6752	0,3142	0,1425	0,2343	0,05523
Af293 VKBR5	0,8417	1	1	1	1	1	1	1	0	0,7837	0,6879	0,5219	0,6466	0,4092	0,8095	0,05413	0,1269	0,04495
Af293 VKLG1	1	1	1	1	1	1	1	1	1	0	0,5219	0,8345	1	0,2087	0,6473	0,03615	0,03534	0,02248
Af293 VKWH1	0,8417	1	1	1	1	1	1	1	1	1	0	0,5219	0,169	0,05413	0,936	0,02187	0,01275	0,01291
Af293 VKOL1	1	1	1	1	1	1	1	1	1	1	1	0	0,834	0,1425	0,6473	0,03615	0,03534	0,02248
Af293 VKWH2	1	1	1	1	1	1	1	1	1	1	1	1	0	0,03558	0,7832	0,02078	0,01006	0,0135
Af300	1	1	1	1	1	1	1	1	1	1	1	1	1	0	0,03493	0,09269	0,3131	0,05468
Af300 niaD7	0,8417	1	1	1	1	1	1	1	1	1	1	1	1	1	0	0,01329	0,01275	0,008127
CEA10	1	1	1	1	1	1	1	1	1	1	1	1	1	1	1	0	0,119	0,7837
CEA10 pyrG	0,8417	1	1	1	1	1	1	1	1	1	1	1	1	1	1	1	0	0,09041
CEA10 pyr niaD4	0,8547	1	1	1	1	1	1	1	1	1	1	1	1	1	1	1	1	0
IL-23
Mann Whitney test	p=0.00052
post-hoc comparison	us	A. nidulans 4	Af293	Af293 pyrG	Af293 VKBR1	Af293 VKBR2	Af293 VKBR3	Af293 VKBR4	Af293 VKBR5	Af293 VKLG1	Af293 VKWH1	Af293 VKOL1	Af293 VKWH2	Af300	Af300 niaD7	CEA10	CEA10 pyrG	CEA10 pyr niaD4
us	0	0,01363	0,004922	0,004922	0,007969	0,004922	0,007827	0,007827	0,004922	0,0135	0,05468	0,004922	0,004922	0,0135	0,007969	0,007827	0,007969	0,004922
A. nidulans 4	1	0	0,5918	0,1632	0,06506	0,01363	0,01894	0,01894	0,04157	0,01945	0,01945	0,04157	0,01363	0,01945	0,06506	0,5369	0,01945	0,1077
Af293	0,8417	1	0	0,6879	0,3142	0,06461	0,007827	0,119	0,3768	0,6473	0,1198	0,172	0,3768	0,1198	0,05468	0,7832	0,1198	0,06461
Af293 Pdr41	0,8417	1	1	0	0,7837	0,1269	0,007827	0,03493	0,8095	0,9271	0,2343	0,4696	0,5738	0,1198	0,05468	0,5209	0,2343	0,06461
Af293 VKBR1	1	1	1	1	0	0,3142	0,05933	0,1425	0,6473	0,6761	0,2963	0,5219	0,2343	0,2963	0,4034	0,402	0,2963	0,4102
Af293 VKBR2	0,8417	1	1	1	1	0	0,007827	0,2332	0,4696	0,1699	0,7837	0,936	0,6879	0,9271	0,9271	0,119	0,9271	0,06461
Af293 VKBR3	1	1	1	1	1	1	0	0,5284	0,119	0,1425	0,1425	0,08144	0,119	0,1425	0,09369	0,02078	0,2087	0,169
Af293 VKBR4	1	1	1	1	1	1	1	0	0,119	0,1425	0,5296	0,3131	0,5209	0,6752	0,834	0,03558	0,5296	0,5209
Af293 VKBR5	0,8417	1	1	1	1	1	1	1	0	0,9271	0,5219	0,8095	0,6879	0,2343	0,5219	0,119	0,7837	0,5738
Af293 VKLG1	1	1	1	1	1	1	1	1	1	0	0,4034	0,6473	0,5219	0,2101	0,5309	0,09369	0,8345	0,4102
Af293 VKWH1	1	1	1	1	1	1	1	1	1	1	0	0,9271	0,7837	1	0,8345	0,09369	0,8345	0,4102
Af293 VKOL1	0,8417	1	1	1	1	1	1	1	1	1	1	0	0,936	0,7837	0,9271	0,169	0,9271	0,2963
Af293 VKWH2	0,8417	1	1	1	1	1	1	1	1	1	1	1	0	0,4102	0,6473	0,05413	0,9271	0,8095
Af300	1	1	1	1	1	1	1	1	1	1	1	1	1	0	1	0,09369	0,8345	0,4102
Af300 niaD7	1	1	1	1	1	1	1	1	1	1	1	1	1	1	0	0,2087	1	0,4102
CEA10	1	1	1	1	1	1	1	1	1	1	1	1	1	1	1	0	0,05033	0,05013
CEA10 pyrG	1	1	1	1	1	1	1	1	1	1	1	1	1	1	1	1	0	0,4102
CEA10 pyr niaD4	0,8417	1	1	1	1	1	1	1	1	1	1	1	1	1	1	1	1	0

## Sheet: Af hyphae and live Af
IL-6
Mann Whitney test	p=0.0002
post-hoc comparison	us	A. nidulans 4	Af293	Af293 pyrG	Af293 VKBR1	Af293 VKBR2	Af293 VKBR3	Af293 VKBR4	Af293 VKBR5	Af293 VKLG1	Af293 VKWH1	Af293 VKOL1	Af293 VKWH2	Af300	Af300 niaD7	CEA10	CEA10 pyrG	CEA10 pyr niaD4	alb1	rodA	abr2	ayg1	arp1	arp2	F14206	F15767	F12760	F16216	F11678	F12041	F12285	F11628	F13402
us	0	0,005075	0,008239	0,005075	0,008239	0,06555	0,01307	0,005075	0,005075	0,005075	0,005075	0,005075	0,005075	0,005075	0,02024	0,005075	0,005075	0,005075	0,008113	0,008113	0,008113	0,008113	0,008113	0,008113	0,008113	0,008113	0,008113	0,008113	0,008113	0,008113	0,008113	0,008113	0,008113
A. nidulans 4	1	0	0,0927	0,03064	0,1282	0,1282	0,03064	0,03064	0,3785	0,04533	0,04533	0,04533	0,02024	0,1282	0,01307	0,3785	0,04533	0,1282	0,9273	0,7842	0,9273	0,1207	0,5228	0,9273	0,9273	0,2353	0,3153	0,7842	0,9273	0,1207	0,4113	0,008113	0,4113
Af293	1	1	0	0,8102	0,8102	0,9362	0,9362	0,9362	0,3785	0,6889	0,6889	0,8102	0,9362	0,3785	0,5752	0,5752	0,9362	0,4712	0,08284	0,08284	0,08284	0,7842	0,1709	0,1207	0,08284	0,5228	0,4113	0,1207	0,08284	0,7842	0,3153	0,6481	0,4113
Af293 Pdr41	1	1	1	0	0,5752	0,6889	0,4712	0,298	0,6889	0,8102	0,8102	0,5752	0,4712	0,6889	0,1282	0,8102	0,298	0,9362	0,1709	0,1709	0,1709	0,6481	0,3153	0,2353	0,1709	0,6481	0,5228	0,1207	0,1709	0,6481	0,6481	0,05523	0,6481
Af293 VKBR1	1	1	1	1	0	0,298	0,1735	0,1282	0,9362	0,5752	0,298	0,2298	0,2298	0,8102	0,0927	0,6889	0,1282	0,8102	0,3153	0,2353	0,2353	0,6481	0,5228	0,3153	0,3153	0,9273	0,9273	0,2353	0,3153	0,6481	0,9273	0,08284	0,9273
Af293 VKBR2	1	1	1	1	1	0	0,5752	0,9362	0,2298	0,5752	0,3785	0,6889	0,8102	0,3785	0,3785	0,3785	0,9362	0,3785	0,08284	0,1207	0,08284	0,9273	0,2353	0,1709	0,1207	0,2353	0,2353	0,1709	0,08284	0,9273	0,1207	0,08284	0,2353
Af293 VKBR3	1	1	1	1	1	1	0	0,6889	0,4712	0,4712	0,9362	0,8102	0,6889	0,1282	0,1735	0,8102	0,298	0,3785	0,08284	0,05523	0,1709	0,7842	0,1709	0,08284	0,08284	0,5228	0,1207	0,08284	0,1207	0,9273	0,6481	0,2353	0,2353
Af293 VKBR4	1	1	1	1	1	1	1	0	0,1735	0,298	0,3785	0,5752	0,9362	0,2298	0,5752	0,4712	0,8102	0,0927	0,03576	0,05523	0,02248	0,7842	0,1207	0,1207	0,03576	0,2353	0,1709	0,08284	0,05523	0,6481	0,03576	0,08284	0,05523
Af293 VKBR5	1	1	1	1	1	1	1	1	0	0,8102	0,4712	0,2298	0,298	0,9362	0,04533	0,4712	0,06555	0,9362	0,4113	0,4113	0,6481	0,3153	0,7842	0,4113	0,4113	0,9273	0,6481	0,4113	0,5228	0,3153	0,9273	0,05523	0,9273
Af293 VKLG1	1	1	1	1	1	1	1	1	1	0	0,4712	0,4712	0,2298	0,6889	0,0927	0,8102	0,2298	0,9362	0,1207	0,1709	0,2353	0,5228	0,4113	0,1709	0,1207	0,6481	0,6481	0,1709	0,1207	0,6481	0,9273	0,05523	0,6481
Af293 VKWH1	1	1	1	1	1	1	1	1	1	1	0	0,6889	0,3785	0,3785	0,0927	0,9362	0,0927	0,6889	0,08284	0,1207	0,1207	0,5228	0,1709	0,1207	0,08284	0,5228	0,2353	0,1207	0,08284	0,6481	0,7842	0,05523	0,4113
Af293 VKOL1	1	1	1	1	1	1	1	1	1	1	1	0	0,5752	0,298	0,1735	0,6889	0,4696	0,3785	0,05523	0,1207	0,03576	0,9273	0,1709	0,1709	0,05523	0,3153	0,2353	0,1207	0,08284	0,7842	0,1709	0,02248	0,1709
Af293 VKWH2	1	1	1	1	1	1	1	1	1	1	1	1	0	0,1282	0,298	0,3785	0,6889	0,2298	0,05523	0,08284	0,05523	0,9273	0,08284	0,08284	0,05523	0,2353	0,1207	0,08284	0,05523	0,9273	0,08284	0,1709	0,1709
Af300	1	1	1	1	1	1	1	1	1	1	1	1	1	0	0,06555	0,9362	0,2298	0,6889	0,4113	0,3153	0,4113	0,4113	0,6481	0,5228	0,4113	0,9273	0,9273	0,3153	0,4113	0,3153	0,9273	0,02248	0,7842
Af300 niaD7	1	1	1	1	1	1	1	1	1	1	1	1	1	1	0	0,0927	0,3785	0,04533	0,02248	0,02248	0,01371	0,4113	0,05523	0,05523	0,02248	0,08284	0,08284	0,05523	0,02248	0,4113	0,01371	0,4113	0,05523
CEA10	1	1	1	1	1	1	1	1	1	1	1	1	1	1	1	0	0,298	0,8102	0,2353	0,5228	0,2353	0,6481	0,6481	0,5228	0,2353	0,7842	0,7842	0,5228	0,2353	0,5228	0,4113	0,008113	0,5228
CEA10 pyrG	1	1	1	1	1	1	1	1	1	1	1	1	1	1	1	1	0	0,06555	0,02248	0,08284	0,01371	0,6481	0,08284	0,08284	0,02248	0,1207	0,08284	0,08284	0,02248	0,7842	0,01371	0,05523	0,05523
CEA10 pyr niaD4	1	1	1	1	1	1	1	1	1	1	1	1	1	1	1	1	1	0	0,3153	0,1709	0,3153	0,5228	0,3153	0,3153	0,2353	0,7842	0,5228	0,1709	0,2353	0,3153	0,6481	0,03576	0,6481
alb1	1	1	1	1	1	1	1	1	1	1	1	1	1	1	1	1	1	1	0	0,8345	0,8345	0,2101	0,6761	1	0,8345	0,4034	0,6761	0,8345	1	0,09469	0,5309	0,01219	0,4034
rodA	1	1	1	1	1	1	1	1	1	1	1	1	1	1	1	1	1	1	1	0	0,6761	0,09469	0,4034	0,6761	0,6761	0,2101	0,5309	0,8345	0,6761	0,09469	0,5309	0,01219	0,6761
abr2	1	1	1	1	1	1	1	1	1	1	1	1	1	1	1	1	1	1	1	1	0	0,2101	1	1	0,6761	0,5309	0,8345	0,6761	0,6761	0,0601	0,4633	0,01219	0,5309
ayg1	1	1	1	1	1	1	1	1	1	1	1	1	1	1	1	1	1	1	1	1	1	0	0,2963	0,2101	0,1437	0,2963	0,2963	0,2101	0,1437	0,8345	0,2963	0,2492	0,4034
arp1	1	1	1	1	1	1	1	1	1	1	1	1	1	1	1	1	1	1	1	1	1	1	0	0,8345	0,5309	0,6761	0,8345	0,5309	0,5309	0,1732	0,6761	0,0601	0,8345
arp2	1	1	1	1	1	1	1	1	1	1	1	1	1	1	1	1	1	1	1	1	1	1	1	0	1	0,2963	0,6761	0,8345	1	0,1732	0,5309	0,0601	0,8345
F14206	1	1	1	1	1	1	1	1	1	1	1	1	1	1	1	1	1	1	1	1	1	1	1	1	0	0,4034	0,6761	1	0,8345	0,09469	0,5309	0,01219	0,6004
F15767	1	1	1	1	1	1	1	1	1	1	1	1	1	1	1	1	1	1	1	1	1	1	1	1	1	0	0,6761	0,2963	0,4034	0,4034	0,8345	0,1437	1
F12760	1	1	1	1	1	1	1	1	1	1	1	1	1	1	1	1	1	1	1	1	1	1	1	1	1	1	0	0,5309	0,8345	0,4034	0,5309	0,09469	1
F16216	1	1	1	1	1	1	1	1	1	1	1	1	1	1	1	1	1	1	1	1	1	1	1	1	1	1	1	0	0,8345	0,2101	0,4034	0,07491	0,6761
F11678	1	1	1	1	1	1	1	1	1	1	1	1	1	1	1	1	1	1	1	1	1	1	1	1	1	1	1	1	0	0,09469	0,5309	0,01219	0,8345
F12041	1	1	1	1	1	1	1	1	1	1	1	1	1	1	1	1	1	1	1	1	1	1	1	1	1	1	1	1	1	0	0,1437	0,2101	0,4034
F12285	1	1	1	1	1	1	1	1	1	1	1	1	1	1	1	1	1	1	1	1	1	1	1	1	1	1	1	1	1	1	0	0,01219	1
F11628	1	1	1	1	1	1	1	1	1	1	1	1	1	1	1	1	1	1	1	1	1	1	1	1	1	1	1	1	1	1	1	0	0,01219
F13402	1	1	1	1	1	1	1	1	1	1	1	1	1	1	1	1	1	1	1	1	1	1	1	1	1	1	1	1	1	1	1	1	0
IL-1b
Mann Whitney test	p=1.23*10^-5
post-hoc comparison	us	A. nidulans 4	Af293	Af293 pyrG	Af293 VKBR1	Af293 VKBR2	Af293 VKBR3	Af293 VKBR4	Af293 VKBR5	Af293 VKLG1	Af293 VKWH1	Af293 VKOL1	Af293 VKWH2	Af300	Af300 niaD7	CEA10	CEA10 pyrG	CEA10 pyr niaD4	alb1	rodA	abr2	ayg1	arp1	arp2	F14206	F15767	F12760	F16216	F11678	F12041	F12285	F11628	F13402
us	0	0,005075	0,005075	0,004998	0,004998	0,04495	0,02002	0,04495	0,004998	0,004998	0,004998	0,004998	0,008127	0,004998	0,004998	0,004998	0,004998	0,004998	0,008113	0,008113	0,008113	0,01371	0,008113	0,01371	0,008113	0,01371	0,008113	0,008113	0,008113	0,008113	0,01371	0,008113	0,008113
A. nidulans 4	1	0	0,1735	0,04495	0,4704	0,1275	0,04495	0,06508	0,09213	0,1727	0,09213	0,01291	0,2971	0,09213	0,03035	0,1727	0,09213	0,09213	0,08284	0,08284	0,02248	0,02248	0,02248	0,02248	0,1709	0,02248	0,02248	0,08284	0,9273	0,9273	0,008113	0,3153	0,9273
Af293	1	1	0	0,229	0,3776	0,9361	0,2971	0,5745	0,9361	0,6884	0,9361	0,09213	0,9361	0,9361	0,2971	0,8099	0,8099	0,9361	0,5228	0,5228	0,3153	0,3153	0,3153	0,3153	0,7842	0,3153	0,3153	0,7842	0,2353	0,3153	0,02248	0,6481	0,2353
Af293 Pdr41	1	1	1	0	0,04458	0,8095	0,5738	0,936	0,5738	0,2963	0,5738	0,5683	0,3768	0,4696	0,6879	0,4696	0,4696	0,2963	0,9271	0,7837	0,7837	0,7837	0,7837	0,7837	0,3142	0,7837	0,9271	0,5219	0,1198	0,1198	0,03534	0,3142	0,1198
Af293 VKBR1	1	1	1	1	0	0,172	0,04458	0,09155	0,2281	0,2963	0,2281	0,03006	0,2894	0,2281	0,06461	0,2281	0,1269	0,2281	0,1198	0,1198	0,08214	0,08214	0,08214	0,08214	0,6473	0,08214	0,08214	0,1699	0,7837	0,9271	0,0135	0,7837	0,7837
Af293 VKBR2	1	1	1	1	1	0	0,6879	0,4696	0,8095	0,4696	0,5738	0,1269	0,3768	0,935	0,3768	0,936	0,5738	0,6879	0,4102	0,5219	0,1699	0,1699	0,1699	0,1699	0,9271	0,1699	0,2343	0,9271	0,1198	0,2343	0,08214	0,7837	0,1198
Af293 VKBR3	1	1	1	1	1	1	0	0,936	0,5738	0,2281	0,4696	0,936	0,2281	0,2963	0,935	0,2963	0,5738	0,2963	0,6473	0,5219	0,9271	0,9271	0,9271	0,9271	0,3142	0,9271	0,9271	0,4102	0,05468	0,05468	0,3142	0,2343	0,05468
Af293 VKBR4	1	1	1	1	1	1	1	0	0,936	0,172	0,936	0,2281	0,2963	0,4696	0,8095	0,1659	0,936	0,4696	0,9271	0,9271	0,5219	0,5219	0,5219	0,5219	0,6473	0,5219	0,5219	0,7837	0,03534	0,03534	0,1198	0,4102	0,03534
Af293 VKBR5	1	1	1	1	1	1	1	1	0	0,2963	0,8095	0,04458	0,4696	0,8095	0,3768	0,172	0,8068	0,6879	0,6473	0,6473	0,1699	0,1198	0,1699	0,1198	0,9271	0,1198	0,1699	0,7837	0,05468	0,05468	0,0135	0,5219	0,05468
Af293 VKLG1	1	1	1	1	1	1	1	1	1	0	0,172	0,01275	0,936	0,3768	0,04458	0,6879	0,172	0,5683	0,1198	0,1699	0,02217	0,02217	0,02217	0,02217	0,5219	0,02217	0,02217	0,2343	0,3142	0,4102	0,007969	0,9271	0,3142
Af293 VKWH1	1	1	1	1	1	1	1	1	1	1	0	0,09155	0,4696	0,6879	0,2281	0,2281	0,8095	0,8095	0,6473	0,7837	0,1198	0,1198	0,1198	0,1198	0,6473	0,1198	0,1699	0,7837	0,05468	0,08214	0,02217	0,4102	0,05468
Af293 VKOL1	1	1	1	1	1	1	1	1	1	1	1	0	0,1269	0,06461	0,936	0,03006	0,06461	0,06461	0,2343	0,2343	0,9271	0,9271	0,9271	0,9271	0,08214	0,9271	0,9271	0,1198	0,0135	0,0135	0,05468	0,03534	0,0135
Af293 VKWH2	1	1	1	1	1	1	1	1	1	1	1	1	0	0,4696	0,172	0,5738	0,2963	0,5738	0,2343	0,2343	0,1198	0,1198	0,1198	0,1198	0,9271	0,1198	0,1198	0,3142	0,4102	0,5219	0,05468	0,9271	0,4102
Af300	1	1	1	1	1	1	1	1	1	1	1	1	1	0	0,1269	0,936	0,2963	0,936	0,3142	0,3142	0,05468	0,05468	0,05468	0,05468	0,9271	0,05468	0,08214	0,5219	0,1699	0,3142	0,0135	0,6473	0,1699
Af300 niaD7	1	1	1	1	1	1	1	1	1	1	1	1	1	1	0	0,09155	0,4696	0,1269	0,5219	0,5219	0,9271	0,7837	0,9271	0,7837	0,2343	0,7837	0,9271	0,3142	0,02217	0,02217	0,08214	0,08214	0,02217
CEA10	1	1	1	1	1	1	1	1	1	1	1	1	1	1	1	0	0,172	0,936	0,2343	0,2343	0,03534	0,03534	0,03534	0,03534	0,6473	0,03534	0,03534	0,6473	0,1198	0,2343	0,007969	0,9271	0,1198
CEA10 pyrG	1	1	1	1	1	1	1	1	1	1	1	1	1	1	1	1	0	0,4696	0,7837	0,9271	0,1699	0,1699	0,1699	0,1699	0,5219	0,1699	0,2343	0,9271	0,02217	0,05468	0,0135	0,3142	0,02217
CEA10 pyr niaD4	1	1	1	1	1	1	1	1	1	1	1	1	1	1	1	1	1	0	0,2343	0,2343	0,1198	0,08214	0,1198	0,08214	0,9271	0,08214	0,1198	0,6473	0,2343	0,2343	0,0135	0,5219	0,2343
alb1	1	1	1	1	1	1	1	1	1	1	1	1	1	1	1	1	1	1	0	0,6761	0,2963	0,2963	0,2963	0,2963	0,2963	0,2963	0,4034	0,5309	0,03671	0,03671	0,03671	0,2101	0,03671
rodA	1	1	1	1	1	1	1	1	1	1	1	1	1	1	1	1	1	1	1	0	0,2963	0,2963	0,2963	0,2963	0,4034	0,2963	0,2963	0,5309	0,03671	0,0601	0,02157	0,2101	0,03671
abr2	1	1	1	1	1	1	1	1	1	1	1	1	1	1	1	1	1	1	1	1	0	0,6761	0,9155	0,6761	0,09469	0,6761	0,6761	0,2101	0,02157	0,02157	0,2101	0,03671	0,02157
ayg1	1	1	1	1	1	1	1	1	1	1	1	1	1	1	1	1	1	1	1	1	1	0	0,6761	0,6761	0,0601	0,6761	0,5309	0,2101	0,02157	0,02157	0,2101	0,03671	0,02157
arp1	1	1	1	1	1	1	1	1	1	1	1	1	1	1	1	1	1	1	1	1	1	1	0	0,6761	0,09469	0,6761	0,6761	0,2101	0,02157	0,02157	0,2101	0,03671	0,02157
arp2	1	1	1	1	1	1	1	1	1	1	1	1	1	1	1	1	1	1	1	1	1	1	1	0	0,0601	0,6761	0,5309	0,2101	0,02157	0,02157	0,2101	0,03671	0,02157
F14206	1	1	1	1	1	1	1	1	1	1	1	1	1	1	1	1	1	1	1	1	1	1	1	1	0	0,0601	0,1437	0,5309	0,2101	0,2963	0,02157	0,5309	0,2101
F15767	1	1	1	1	1	1	1	1	1	1	1	1	1	1	1	1	1	1	1	1	1	1	1	1	1	0	0,5309	0,2101	0,02157	0,02157	0,2101	0,03671	0,02157
F12760	1	1	1	1	1	1	1	1	1	1	1	1	1	1	1	1	1	1	1	1	1	1	1	1	1	1	0	0,2101	0,02157	0,02157	0,1437	0,03671	0,02157
F16216	1	1	1	1	1	1	1	1	1	1	1	1	1	1	1	1	1	1	1	1	1	1	1	1	1	1	1	0	0,09469	0,2101	0,02157	0,2963	0,1437
F11678	1	1	1	1	1	1	1	1	1	1	1	1	1	1	1	1	1	1	1	1	1	1	1	1	1	1	1	1	0	0,5309	0,01219	0,2963	0,6761
F12041	1	1	1	1	1	1	1	1	1	1	1	1	1	1	1	1	1	1	1	1	1	1	1	1	1	1	1	1	1	0	0,01219	0,4034	0,6761
F12285	1	1	1	1	1	1	1	1	1	1	1	1	1	1	1	1	1	1	1	1	1	1	1	1	1	1	1	1	1	1	0	0,01219	0,01219
F11628	1	1	1	1	1	1	1	1	1	1	1	1	1	1	1	1	1	1	1	1	1	1	1	1	1	1	1	1	1	1	1	0	0,4034
F13402	1	1	1	1	1	1	1	1	1	1	1	1	1	1	1	1	1	1	1	1	1	1	1	1	1	1	1	1	1	1	1	1	0
IL-10
Mann Whitney test	p=1.26*10^-6
post-hoc comparison	us	A. nidulans 4	Af293	Af293 pyrG	Af293 VKBR1	Af293 VKBR2	Af293 VKBR3	Af293 VKBR4	Af293 VKBR5	Af293 VKLG1	Af293 VKWH1	Af293 VKOL1	Af293 VKWH2	Af300	Af300 niaD7	CEA10	CEA10 pyrG	CEA10 pyr niaD4	alb1	rodA	abr2	ayg1	arp1	arp2	F14206	F15767	F12760	F16216	F11678	F12041	F12285	F11628	F13402
us	0	0,01307	0,2298	0,4712	0,06555	0,06555	0,3785	0,0927	0,06555	0,005075	0,005075	0,005075	0,0927	0,008239	0,1735	0,005075	0,01307	0,008239	0,008113	0,02248	0,01371	0,03576	0,01371	0,05523	0,01371	0,1207	0,02248	0,03576	0,1207	0,1207	0,02248	0,1709	0,01371
A. nidulans 4	1	0	0,298	0,2298	0,9362	0,9362	0,5752	0,4712	0,9362	0,4712	0,6889	0,3785	0,6889	0,008102	0,8102	0,04712	0,6889	0,9362	0,7842	0,5228	0,9273	0,9273	0,7842	0,1709	0,9273	0,008113	0,3153	0,3153	0,01371	0,02248	0,3153	0,008113	0,5228
Af293	1	1	0	0,8102	0,2298	0,298	0,8102	0,4712	0,2298	0,01307	0,06555	0,008239	0,4712	0,03064	0,298	0,01307	0,2298	0,0927	0,05523	0,9273	0,3153	0,08284	0,2353	0,7842	0,4113	0,4113	0,9273	0,9273	0,4113	0,4113	0,9273	0,3153	0,7842
Af293 Pdr41	1	1	1	0	0,1282	0,1735	0,3785	0,3785	0,1735	0,008239	0,02024	0,008239	0,2298	0,03064	0,1735	0,008239	0,1735	0,06555	0,05523	0,5228	0,1709	0,05523	0,1709	0,7842	0,1709	0,4113	0,9273	0,9273	0,4113	0,5228	0,9273	0,4113	0,4113
Af293 VKBR1	1	1	1	1	0	0,8102	0,9362	0,8102	0,8102	0,1282	0,5752	0,0927	0,9362	0,2298	0,298	0,0927	0,9362	0,6889	0,5228	0,1709	0,4113	0,08284	0,9273	0,08284	0,7842	0,08284	0,08284	0,1709	0,08284	0,08284	0,1709	0,08284	0,1709
Af293 VKBR2	1	1	1	1	1	0	0,9362	0,9362	0,6889	0,06555	0,4712	0,04533	0,9362	0,1735	0,298	0,04533	0,8102	0,3785	0,4113	0,1207	0,5228	0,08284	0,6481	0,1207	0,7842	0,08284	0,1207	0,1207	0,08284	0,08284	0,1207	0,08284	0,1207
Af293 VKBR3	1	1	1	1	1	1	0	0,9362	0,8102	0,1735	0,9362	0,1282	0,8102	0,3785	0,298	0,1735	0,5752	0,5752	0,6481	0,4113	0,7842	0,05523	0,5228	0,4113	0,7842	0,4113	0,4113	0,4113	0,4113	0,4113	0,4113	0,4113	0,4113
Af293 VKBR4	1	1	1	1	1	1	1	0	0,5752	0,1282	0,4712	0,06555	0,9362	0,1735	0,3785	0,04533	0,6889	0,3785	0,2353	0,6481	0,9273	0,08284	0,6481	0,3153	0,9273	0,1207	0,5228	0,4113	0,1207	0,1207	0,5228	0,1207	0,6481
Af293 VKBR5	1	1	1	1	1	1	1	1	0	0,3785	0,9362	0,2298	0,9362	0,5752	0,5752	0,2298	0,9362	0,9362	0,9273	0,2353	0,5228	0,2353	0,9273	0,1207	0,6481	0,08284	0,1207	0,1207	0,08284	0,08284	0,1207	0,08284	0,2353
Af293 VKLG1	1	1	1	1	1	1	1	1	1	0	0,1735	0,9362	0,1735	0,5752	0,8102	0,6889	0,4712	0,298	0,3153	0,008113	0,02248	0,1207	0,1709	0,008113	0,05523	0,008113	0,008113	0,008113	0,008113	0,008113	0,008113	0,008113	0,008113
Af293 VKWH1	1	1	1	1	1	1	1	1	1	1	0	0,1735	0,6889	0,5752	0,5752	0,1735	0,8102	0,8102	0,7842	0,01371	0,1207	0,1207	0,9273	0,008113	0,2353	0,008113	0,008113	0,02248	0,008113	0,008113	0,02248	0,008113	0,02248
Af293 VKOL1	1	1	1	1	1	1	1	1	1	1	1	0	0,1282	0,6889	0,9362	0,9362	0,3785	0,1735	0,2353	0,008113	0,01371	0,4113	0,05523	0,008113	0,05523	0,008113	0,008113	0,008113	0,008113	0,008113	0,008113	0,008113	0,008113
Af293 VKWH2	1	1	1	1	1	1	1	1	1	1	1	1	0	0,2298	0,6889	0,1735	0,9362	0,6889	0,5228	0,3153	0,7842	0,3153	0,9273	0,3153	0,9273	0,1207	0,3153	0,3153	0,1207	0,1207	0,4113	0,1207	0,4113
Af300	1	1	1	1	1	1	1	1	1	1	1	1	1	0	0,6889	0,3785	0,6889	0,3785	0,5228	0,05523	0,08284	0,1207	0,2353	0,03576	0,3153	0,01371	0,05523	0,05523	0,01371	0,01371	0,05523	0,01371	0,05523
Af300 niaD7	1	1	1	1	1	1	1	1	1	1	1	1	1	1	0	0,8102	0,9362	0,5752	0,5228	0,4113	0,4113	0,4113	0,5228	0,4113	0,5228	0,4113	0,4113	0,4113	0,4113	0,4113	0,4113	0,4113	0,4113
CEA10	1	1	1	1	1	1	1	1	1	1	1	1	1	1	1	0	0,3785	0,1282	0,2353	0,008113	0,01371	0,3153	0,1207	0,008113	0,03576	0,008113	0,008113	0,008113	0,008113	0,008113	0,008113	0,008113	0,008113
CEA10 pyrG	1	1	1	1	1	1	1	1	1	1	1	1	1	1	1	1	0	0,9362	0,9273	0,6481	0,9273	0,4113	0,7842	0,3153	0,9273	0,02248	0,3153	0,3153	0,1207	0,03576	0,3153	0,02248	0,6481
CEA10 pyr niaD4	1	1	1	1	1	1	1	1	1	1	1	1	1	1	1	1	1	0	0,9273	0,05523	0,1709	0,1207	0,6481	0,05523	0,3153	0,01371	0,05523	0,05523	0,02248	0,01371	0,05523	0,01371	0,05523
alb1	1	1	1	1	1	1	1	1	1	1	1	1	1	1	1	1	1	1	0	0,0601	0,1437	0,1437	0,6761	0,02157	0,2963	0,01219	0,02157	0,02157	0,01219	0,01219	0,02157	0,01219	0,0601
rodA	1	1	1	1	1	1	1	1	1	1	1	1	1	1	1	1	1	1	1	0	0,2101	0,1437	0,1437	0,5309	0,2101	0,02157	0,6761	0,8345	0,0601	0,03671	0,8345	0,02157	1
abr2	1	1	1	1	1	1	1	1	1	1	1	1	1	1	1	1	1	1	1	1	0	0,1437	0,4034	0,0601	1	0,01219	0,1437	0,1437	0,01219	0,02157	0,1437	0,01219	0,2101
ayg1	1	1	1	1	1	1	1	1	1	1	1	1	1	1	1	1	1	1	1	1	1	0	0,1437	0,1437	0,1437	0,1437	0,1437	0,1437	0,1437	0,1437	0,1437	0,1437	0,1437
arp1	1	1	1	1	1	1	1	1	1	1	1	1	1	1	1	1	1	1	1	1	1	1	0	0,1437	0,4034	0,09469	0,1437	0,09469	0,09469	0,09469	0,1437	0,09469	0,1437
arp2	1	1	1	1	1	1	1	1	1	1	1	1	1	1	1	1	1	1	1	1	1	1	1	0	0,09469	0,09469	0,4034	0,5309	0,1437	0,2963	0,4034	0,1437	0,2963
F14206	1	1	1	1	1	1	1	1	1	1	1	1	1	1	1	1	1	1	1	1	1	1	1	1	0	0,01219	0,1437	0,2101	0,02157	0,02157	0,2101	0,01219	0,4034
F15767	1	1	1	1	1	1	1	1	1	1	1	1	1	1	1	1	1	1	1	1	1	1	1	1	1	0	0,02157	0,09469	0,5309	0,5309	0,0601	0,8345	0,02157
F12760	1	1	1	1	1	1	1	1	1	1	1	1	1	1	1	1	1	1	1	1	1	1	1	1	1	1	0	1	0,0601	0,09469	0,8345	0,02157	0,4034
F16216	1	1	1	1	1	1	1	1	1	1	1	1	1	1	1	1	1	1	1	1	1	1	1	1	1	1	1	0	0,1437	0,1437	0,6761	0,09469	0,4034
F11678	1	1	1	1	1	1	1	1	1	1	1	1	1	1	1	1	1	1	1	1	1	1	1	1	1	1	1	1	0	0,8345	0,0601	0,5309	0,0601
F12041	1	1	1	1	1	1	1	1	1	1	1	1	1	1	1	1	1	1	1	1	1	1	1	1	1	1	1	1	1	0	0,1437	0,4034	0,02157
F12285	1	1	1	1	1	1	1	1	1	1	1	1	1	1	1	1	1	1	1	1	1	1	1	1	1	1	1	1	1	1	0	0,0601	0,6761
F11628	1	1	1	1	1	1	1	1	1	1	1	1	1	1	1	1	1	1	1	1	1	1	1	1	1	1	1	1	1	1	1	0	0,02157
F13402	1	1	1	1	1	1	1	1	1	1	1	1	1	1	1	1	1	1	1	1	1	1	1	1	1	1	1	1	1	1	1	1	0
TNFa
Mann Whitney test	p=1.78*10^-8
post-hoc comparison	us	A. nidulans 4	Af293	Af293 pyrG	Af293 VKBR1	Af293 VKBR2	Af293 VKBR3	Af293 VKBR4	Af293 VKBR5	Af293 VKLG1	Af293 VKWH1	Af293 VKOL1	Af293 VKWH2	Af300	Af300 niaD7	CEA10	CEA10 pyrG	CEA10 pyr niaD4	alb1	rodA	abr2	ayg1	arp1	arp2	F14206	F15767	F12760	F16216	F11678	F12041	F12285	F11628	F13402
us	0	0,005075	0,005075	0,004998	0,004998	0,004998	0,004998	0,005075	0,005075	0,005075	0,005075	0,005075	0,005075	0,005075	0,005075	0,005075	0,005075	0,005075	0,008113	0,008113	0,01371	0,03576	0,02248	0,02248	0,008113	0,008113	0,008113	0,008113	0,008113	0,008113	0,008113	0,008113	0,008113
A1163-ilv34D	1	0,298	0,8102	0,5745	0,6884	0,4704	0,6884	0,4225	0,3785	0,8102	0,9362	0,6889	0,2298	0,2298	0,3785	0,1735	0,9362	0,6889	0,05523	0,1207	0,01371	0,008113	0,008113	0,008113	0,1207	0,05523	0,05523	0,1207	0,05523	0,05523	0,1207	0,1207	0,1207
Af293	1	1	0	0,6884	0,9361	0,9361	0,5745	0,9362	0,9362	0,9362	0,9362	0,9362	0,5752	0,4712	0,6889	0,298	0,8102	0,8102	0,05523	0,08284	0,05523	0,008113	0,05523	0,05523	0,08284	0,05523	0,05523	0,08284	0,05523	0,05523	0,08284	0,08284	0,08284
Af293 Pdr41	1	1	1	0	0,6879	0,6879	0,8095	0,6884	0,5745	0,9361	0,9361	0,9361	0,6884	0,3776	0,5745	0,3776	0,8099	0,9361	0,05468	0,08214	0,05468	0,007969	0,05468	0,05468	0,08214	0,05468	0,05468	0,08214	0,05468	0,05468	0,08214	0,08214	0,08214
Af293 VKBR1	1	1	1	1	0	0,936	0,6879	0,6884	0,6884	0,9361	0,9361	0,9361	0,6884	0,4704	0,4704	0,3776	0,6884	0,8099	0,05468	0,1198	0,0135	0,007969	0,007969	0,007969	0,1198	0,05468	0,05468	0,1198	0,05468	0,05468	0,1198	0,1198	0,1198
Af293 VKBR2	1	1	1	1	1	0	0,6879	0,9361	0,8099	0,9361	0,8099	0,9361	0,9361	0,6884	0,4704	0,5745	0,6884	0,8099	0,05468	0,1198	0,03534	0,007969	0,007969	0,007969	0,1198	0,05468	0,05468	0,1198	0,05468	0,05468	0,1198	0,1198	0,08214
Af293 VKBR3	1	1	1	1	1	1	0	0,6884	0,6884	0,9361	0,9361	0,9361	0,5745	0,2971	0,5745	0,2971	0,9361	0,8099	0,03534	0,1198	0,007969	0,007969	0,007969	0,007969	0,1198	0,05468	0,05468	0,1198	0,05468	0,05468	0,1198	0,1198	0,1198
Af293 VKBR4	1	1	1	1	1	1	1	0	0,7483	0,6889	0,9362	0,9362	0,9362	0,9362	0,6889	0,5752	0,4712	0,9362	0,05523	0,08284	0,05523	0,008113	0,05523	0,05523	0,08284	0,08284	0,05523	0,08284	0,08284	0,05523	0,08284	0,08284	0,08284
Af293 VKBR5	1	1	1	1	1	1	1	1	0	0,7483	0,6889	0,8102	0,9362	0,9362	0,8102	0,6889	0,4712	0,8102	0,05523	0,08284	0,05523	0,008113	0,03576	0,02248	0,08284	0,05523	0,05523	0,1207	0,05523	0,05523	0,1207	0,08284	0,08284
Af293 VKLG1	1	1	1	1	1	1	1	1	1	0	0,8726	0,9362	0,6889	0,4712	0,298	0,3785	0,9362	0,8102	0,008113	0,1207	0,008113	0,008113	0,008113	0,008113	0,1207	0,1207	0,05523	0,1207	0,1207	0,05523	0,1207	0,1207	0,1207
Af293 VKWH1	1	1	1	1	1	1	1	1	1	1	0	0,8726	0,5752	0,3785	0,5752	0,298	0,9362	0,9362	0,08284	0,08284	0,05523	0,008113	0,03576	0,03576	0,08284	0,2353	0,2353	0,1207	0,2353	0,2353	0,1207	0,08284	0,08284
Af293 VKOL1	1	1	1	1	1	1	1	1	1	1	1	0	0,7483	0,6889	0,5752	0,3785	0,9362	0,8102	0,008113	0,1207	0,008113	0,008113	0,008113	0,008113	0,1207	0,08284	0,05523	0,1207	0,08284	0,05523	0,1207	0,1207	0,1207
Af293 VKWH2	1	1	1	1	1	1	1	1	1	1	1	1	0	1	0,9362	0,4712	0,5752	0,5752	0,05523	0,1207	0,008113	0,008113	0,008113	0,008113	0,1207	0,05523	0,05523	0,1207	0,05523	0,05523	0,1207	0,1207	0,1207
Af300	1	1	1	1	1	1	1	1	1	1	1	1	1	0	1	0,6889	0,5211	0,4712	0,008113	0,1207	0,008113	0,008113	0,008113	0,008113	0,1207	0,05523	0,05523	0,1207	0,05523	0,05523	0,1207	0,1207	0,1207
Af300 niaD7	1	1	1	1	1	1	1	1	1	1	1	1	1	1	0	0,8726	0,4225	0,6889	0,008113	0,1207	0,008113	0,008113	0,008113	0,008113	0,1207	0,008113	0,008113	0,1207	0,008113	0,008113	0,1207	0,1207	0,1207
CEA10	1	1	1	1	1	1	1	1	1	1	1	1	1	1	1	0	0,4712	0,4712	0,008113	0,1207	0,008113	0,008113	0,008113	0,008113	0,1207	0,05523	0,05523	0,1207	0,05523	0,05523	0,1207	0,1207	0,1207
CEA10 pyrG	1	1	1	1	1	1	1	1	1	1	1	1	1	1	1	1	0	0,9362	0,05523	0,08284	0,05523	0,008113	0,05523	0,05523	0,08284	0,1207	0,08284	0,08284	0,1207	0,08284	0,08284	0,08284	0,08284
CEA10 pyr niaD4	1	1	1	1	1	1	1	1	1	1	1	1	1	1	1	1	1	0	0,1709	0,08284	0,05523	0,008113	0,05523	0,03576	0,08284	0,2353	0,2353	0,08284	0,2353	0,2353	0,08284	0,08284	0,08284
alb1	1	1	1	1	1	1	1	1	1	1	1	1	1	1	1	1	1	1	0	0,09469	0,09469	0,09469	0,09469	0,09469	0,09469	0,09469	0,09469	0,09469	0,09469	0,09469	0,09469	0,09469	0,09469
rodA	1	1	1	1	1	1	1	1	1	1	1	1	1	1	1	1	1	1	1	0	0,09469	0,01219	0,02157	0,01219	0,2963	0,09469	0,09469	0,2101	0,09469	0,09469	0,2101	0,4034	0,1437
abr2	1	1	1	1	1	1	1	1	1	1	1	1	1	1	1	1	1	1	1	1	0	0,09469	0,09469	0,09469	0,09469	0,09469	0,09469	0,09469	0,09469	0,09469	0,09469	0,09469	0,0601
ayg1	1	1	1	1	1	1	1	1	1	1	1	1	1	1	1	1	1	1	1	1	1	0	0,09469	0,09469	0,01219	0,01219	0,01219	0,01219	0,01219	0,01219	0,01219	0,01219	0,01219
arp1	1	1	1	1	1	1	1	1	1	1	1	1	1	1	1	1	1	1	1	1	1	1	0	0,4034	0,0601	0,09469	0,09469	0,0601	0,09469	0,09469	0,0601	0,03671	0,01219
arp2	1	1	1	1	1	1	1	1	1	1	1	1	1	1	1	1	1	1	1	1	1	1	1	0	0,03671	0,09469	0,09469	0,0601	0,09469	0,09469	0,0601	0,02157	0,01219
F14206	1	1	1	1	1	1	1	1	1	1	1	1	1	1	1	1	1	1	1	1	1	1	1	1	0	0,09469	0,09469	0,4034	0,09469	0,09469	0,4034	0,4034	0,09469
F15767	1	1	1	1	1	1	1	1	1	1	1	1	1	1	1	1	1	1	1	1	1	1	1	1	1	0	0,4034	0,09469	0,9155	0,4034	0,09469	0,09469	0,09469
F12760	1	1	1	1	1	1	1	1	1	1	1	1	1	1	1	1	1	1	1	1	1	1	1	1	1	1	0	0,09469	0,4034	0,9155	0,09469	0,09469	0,09469
F16216	1	1	1	1	1	1	1	1	1	1	1	1	1	1	1	1	1	1	1	1	1	1	1	1	1	1	1	0	0,09469	0,09469	0,9155	0,2963	0,09469
F11678	1	1	1	1	1	1	1	1	1	1	1	1	1	1	1	1	1	1	1	1	1	1	1	1	1	1	1	1	0	0,4034	0,09469	0,09469	0,09469
F12041	1	1	1	1	1	1	1	1	1	1	1	1	1	1	1	1	1	1	1	1	1	1	1	1	1	1	1	1	1	0	0,09469	0,09469	0,09469
F12285	1	1	1	1	1	1	1	1	1	1	1	1	1	1	1	1	1	1	1	1	1	1	1	1	1	1	1	1	1	1	0	0,2963	0,09469
F11628	1	1	1	1	1	1	1	1	1	1	1	1	1	1	1	1	1	1	1	1	1	1	1	1	1	1	1	1	1	1	1	0	0,09469
F13402	1	1	1	1	1	1	1	1	1	1	1	1	1	1	1	1	1	1	1	1	1	1	1	1	1	1	1	1	1	1	1	1	0
IL-12p70
Mann Whitney test	p=4.055*10^-8
post-hoc comparison	us	A. nidulans 4	Af293	Af293 pyrG	Af293 VKBR1	Af293 VKBR2	Af293 VKBR3	Af293 VKBR4	Af293 VKBR5	Af293 VKLG1	Af293 VKWH1	Af293 VKOL1	Af293 VKWH2	Af300	Af300 niaD7	CEA10	CEA10 pyrG	CEA10 pyr niaD4	alb1	rodA	abr2	ayg1	arp1	arp2	F14206	F15767	F12760	F16216	F11678	F12041	F12285	F11628	F13402
us	0	0,4712	0,1735	0,04533	0,04533	0,04533	0,04533	0,04533	0,04533	0,04533	0,03064	0,005075	0,9362	0,03064	0,04533	0,2298	0,04533	0,298	0,02819	0,02819	0,02819	0,02819	0,02819	0,02819	0,02819	0,02819	0,02819	0,02819	0,02819	0,02819	0,02819	0,02819	0,01421
A. nidulans 4	1	0	0,9362	0,3785	0,2298	0,1282	0,2298	0,1735	0,2298	0,4712	0,6889	0,06555	0,8102	0,1282	0,5752	0,9362	0,9362	0,4712	0,02819	0,02819	0,02819	0,02819	0,02819	0,02819	0,02819	0,02819	0,02819	0,02819	0,02819	0,02819	0,5186	0,02819	0,01421
Af293	1	1	0	0,0927	0,2298	0,1282	0,2298	0,1735	0,2298	0,2298	0,3785	0,01307	0,6889	0,0927	0,1735	0,5752	0,8102	0,6889	0,02819	0,02819	0,02819	0,02819	0,02819	0,02819	0,02819	0,02819	0,02819	0,02819	0,02819	0,02819	0,09329	0,02819	0,01421
Af293 Pdr41	1	1	1	0	0,8102	0,9362	0,5752	0,9362	0,8102	0,6889	0,298	0,5752	0,0927	0,8102	0,4712	0,03064	0,04533	0,8102	0,1556	0,1556	0,1556	0,1556	0,1556	0,1556	0,1556	0,1556	0,1556	0,1556	0,09329	0,1556	0,5186	0,1556	0,1098
Af293 VKBR1	1	1	1	1	0	0,8102	0,8102	0,9362	0,8102	0,8102	0,4712	0,3785	0,2298	0,5752	0,9362	0,06555	0,06555	0,9362	0,1556	0,1556	0,1556	0,1556	0,1556	0,1556	0,1556	0,1556	0,1556	0,1556	0,1556	0,1556	0,8973	0,1556	0,1098
Af293 VKBR2	1	1	1	1	1	0	0,9362	0,6889	0,8102	0,6889	0,3785	0,5752	0,06555	0,6889	0,5752	0,03064	0,04533	0,5752	0,05281	0,02819	0,1556	0,1556	0,1556	0,1556	0,02819	0,1556	0,09329	0,02819	0,02819	0,02819	0,8973	0,02819	0,02518
Af293 VKBR3	1	1	1	1	1	1	0	0,9362	0,9362	0,8102	0,5752	0,3785	0,1735	0,5752	0,9362	0,06555	0,0927	0,5752	0,05281	0,05281	0,2453	0,2453	0,2453	0,2453	0,02819	0,2453	0,2453	0,05281	0,02819	0,02819	0,8973	0,02819	0,04283
Af293 VKBR4	1	1	1	1	1	1	1	0	0,9362	0,6889	0,298	0,3785	0,2298	0,5752	0,5752	0,04533	0,0927	0,9362	0,02819	0,02819	0,05281	0,05281	0,05281	0,05281	0,02819	0,05281	0,05281	0,02819	0,02819	0,02819	0,8973	0,02819	0,02518
Af293 VKBR5	1	1	1	1	1	1	1	1	0	0,9362	0,4712	0,2298	0,1735	0,5752	0,8102	0,04533	0,06555	0,6889	0,02819	0,02819	0,05281	0,09329	0,05281	0,09329	0,02819	0,09329	0,05281	0,02819	0,02819	0,02819	0,8973	0,02819	0,02518
Af293 VKLG1	1	1	1	1	1	1	1	1	1	0	0,6889	0,1735	0,2298	0,298	0,8102	0,0927	0,0927	0,8102	0,05281	0,02819	0,1556	0,1556	0,1556	0,1556	0,02819	0,1556	0,09329	0,02819	0,02819	0,02819	0,6985	0,02819	0,02518
Af293 VKWH1	1	1	1	1	1	1	1	1	1	1	0	0,04533	0,298	0,0927	0,3785	0,06555	0,06555	0,9362	0,02819	0,02819	0,02819	0,02819	0,02819	0,02819	0,02819	0,02819	0,02819	0,02819	0,02819	0,02819	0,3662	0,02819	0,01421
Af293 VKOL1	1	1	1	1	1	1	1	1	1	1	1	0	0,02024	0,8102	0,2298	0,005075	0,005075	0,298	0,1556	0,09329	0,3662	0,3662	0,3662	0,3662	0,05281	0,5186	0,3662	0,05281	0,02819	0,02819	0,3662	0,02819	0,04283
Af293 VKWH2	1	1	1	1	1	1	1	1	1	1	1	1	0	0,06555	0,1735	0,9362	0,9362	0,3785	0,02819	0,02819	0,02819	0,02819	0,02819	0,02819	0,02819	0,02819	0,02819	0,02819	0,02819	0,02819	0,1556	0,02819	0,01421
Af300	1	1	1	1	1	1	1	1	1	1	1	1	1	0	0,4712	0,03064	0,04533	0,3785	0,09329	0,05281	0,2453	0,2453	0,2453	0,2453	0,02819	0,2453	0,2453	0,05281	0,02819	0,02819	0,6985	0,02819	0,04283
Af300 niaD7	1	1	1	1	1	1	1	1	1	1	1	1	1	1	0	0,03064	0,04533	0,9362	0,02819	0,02819	0,02819	0,02819	0,02819	0,02819	0,02819	0,02819	0,02819	0,02819	0,02819	0,02819	0,8973	0,02819	0,01421
CEA10	1	1	1	1	1	1	1	1	1	1	1	1	1	1	1	0	0,6889	0,3785	0,02819	0,02819	0,02819	0,02819	0,02819	0,02819	0,02819	0,02819	0,02819	0,02819	0,02819	0,02819	0,02819	0,02819	0,01421
CEA10 pyrG	1	1	1	1	1	1	1	1	1	1	1	1	1	1	1	1	0	0,3785	0,02819	0,02819	0,02819	0,02819	0,02819	0,02819	0,02819	0,02819	0,02819	0,02819	0,02819	0,02819	0,02819	0,02819	0,01421
CEA10 pyr niaD4	1	1	1	1	1	1	1	1	1	1	1	1	1	1	1	1	1	0	0,02819	0,02819	0,05281	0,05281	0,05281	0,05281	0,02819	0,05281	0,05281	0,02819	0,02819	0,02819	0,8973	0,02819	0,02518
alb1	1	1	1	1	1	1	1	1	1	1	1	1	1	1	1	1	1	1	0	0,6625	0,1904	0,08086	0,1904	0,08086	0,08086	0,08086	0,1904	0,3827	0,08086	0,08086	0,08086	0,08086	0,3768
rodA	1	1	1	1	1	1	1	1	1	1	1	1	1	1	1	1	1	1	1	0	0,08086	0,08086	0,08086	0,08086	0,1904	0,08086	0,1904	0,3827	0,08086	0,08086	0,08086	0,08086	0,3768
abr2	1	1	1	1	1	1	1	1	1	1	1	1	1	1	1	1	1	1	1	1	0	0,6625	0,8195	0,6625	0,08086	0,6625	0,6625	0,08086	0,08086	0,08086	0,08086	0,08086	0,2159
ayg1	1	1	1	1	1	1	1	1	1	1	1	1	1	1	1	1	1	1	1	1	1	0	0,6625	0,6625	0,08086	0,6625	0,6625	0,08086	0,08086	0,08086	0,08086	0,08086	0,2159
arp1	1	1	1	1	1	1	1	1	1	1	1	1	1	1	1	1	1	1	1	1	1	1	0	0,6625	0,08086	0,6625	0,6625	0,08086	0,08086	0,08086	0,08086	0,08086	0,2159
arp2	1	1	1	1	1	1	1	1	1	1	1	1	1	1	1	1	1	1	1	1	1	1	1	0	0,08086	0,6625	0,6625	0,08086	0,08086	0,08086	0,08086	0,08086	0,2159
F14206	1	1	1	1	1	1	1	1	1	1	1	1	1	1	1	1	1	1	1	1	1	1	1	1	0	0,08086	0,08086	0,3827	0,08086	0,08086	0,08086	0,3827	0,3768
F15767	1	1	1	1	1	1	1	1	1	1	1	1	1	1	1	1	1	1	1	1	1	1	1	1	1	0	0,6625	0,08086	0,08086	0,08086	0,08086	0,08086	0,2159
F12760	1	1	1	1	1	1	1	1	1	1	1	1	1	1	1	1	1	1	1	1	1	1	1	1	1	1	0	0,08086	0,08086	0,08086	0,08086	0,08086	0,3768
F16216	1	1	1	1	1	1	1	1	1	1	1	1	1	1	1	1	1	1	1	1	1	1	1	1	1	1	1	0	0,08086	0,08086	0,08086	0,1904	0,3768
F11678	1	1	1	1	1	1	1	1	1	1	1	1	1	1	1	1	1	1	1	1	1	1	1	1	1	1	1	1	0	0,6625	0,08086	0,08086	0,3768
F12041	1	1	1	1	1	1	1	1	1	1	1	1	1	1	1	1	1	1	1	1	1	1	1	1	1	1	1	1	1	0	0,08086	0,1904	0,8597
F12285	1	1	1	1	1	1	1	1	1	1	1	1	1	1	1	1	1	1	1	1	1	1	1	1	1	1	1	1	1	1	0	0,08086	0,05183
F11628	1	1	1	1	1	1	1	1	1	1	1	1	1	1	1	1	1	1	1	1	1	1	1	1	1	1	1	1	1	1	1	0	0,5959
F13402	1	1	1	1	1	1	1	1	1	1	1	1	1	1	1	1	1	1	1	1	1	1	1	1	1	1	1	1	1	1	1	1	0
IL-23
Mann Whitney test	p=0.00052
post-hoc comparison	us	A. nidulans 4	Af293	Af293 pyrG	Af293 VKBR1	Af293 VKBR2	Af293 VKBR3	Af293 VKBR4	Af293 VKBR5	Af293 VKLG1	Af293 VKWH1	Af293 VKOL1	Af293 VKWH2	Af300	Af300 niaD7	CEA10	CEA10 pyrG	CEA10 pyr niaD4	alb1	rodA	abr2	ayg1	arp1	arp2	F14206	F15767	F12760	F16216	F11678	F12041	F12285	F11628	F13402
us	0	0,005075	0,005075	0,06555	0,005075	0,008239	0,06555	0,03064	0,005075	0,008239	0,008239	0,008239	0,005075	0,008239	0,008239	0,03064	0,008239	0,03064	0,005075
A. nidulans 4	0,9642	0	0,2298	0,298	0,3785	1	0,9362	0,1282	0,8726	0,9362	0,9362	0,1282	0,6889	0,8102	0,9362	0,6889	0,4712	0,9362	0,4712
Af293	0,9642	1	0	0,8102	0,1735	0,04533	0,04533	0,04533	0,2298	0,06555	0,01282	0,04533	0,1735	0,04533	0,04533	0,04533	0,298	0,1282	0,06555
Af293 Pdr41	1	1	1	0	0,298	0,06555	0,04533	0,0927	0,2298	0,0927	0,1735	0,06555	0,1735	0,06555	0,0927	0,0927	0,4712	0,1735	0,06555
Af293 VKBR1	0,9642	1	1	1	0	0,1735	0,0927	0,03064	0,298	0,298	0,298	0,008239	0,5752	0,0927	0,1282	0,2298	0,5752	0,298	0,06555
Af293 VKBR2	1	1	1	1	1	0	0,5752	0,2298	0,9362	0,9362	0,8102	0,06555	0,6889	0,5752	0,6889	0,9362	0,06555	0,9362	0,4712
Af293 VKBR3	1	1	1	1	1	1	0	0,298	0,6889	0,3785	0,3785	0,0927	0,3785	0,9362	0,9362	0,3785	0,04533	0,6889	0,8102
Af293 VKBR4	1	1	1	1	1	1	1	0	0,2298	0,1735	0,298	0,8102	0,04533	0,2298	0,298	0,1735	0,0927	0,1735	0,4712
Af293 VKBR5	0,9642	1	1	1	1	1	1	1	0	0,9362	0,8102	0,0927	0,5752	0,8102	0,6889	0,9362	0,298	0,9362	0,5752
Af293 VKLG1	1	1	1	1	1	1	1	1	1	0	0,9362	0,06555	0,8102	0,5752	0,5752	0,9362	0,1282	0,9362	0,5752
Af293 VKWH1	1	1	1	1	1	1	1	1	1	1	0	0,1735	0,6889	0,3785	0,5752	0,8102	0,298	0,9362	0,8102
Af293 VKOL1	1	1	1	1	1	1	1	1	1	1	1	0	0,01307	0,1282	0,3785	0,06555	0,06555	0,0927	0,1735
Af293 VKWH2	0,9642	1	1	1	1	1	1	1	1	1	1	1	0	0,3785	0,3785	0,8102	0,2298	0,6889	0,2298
Af300	1	1	1	1	1	1	1	1	1	1	1	1	1	0	0,5752	0,3785	0,04533	0,5752	0,6889
Af300 niaD7	1	1	1	1	1	1	1	1	1	1	1	1	1	1	0	0,5752	0,0927	0,6889	0,9362
CEA10	1	1	1	1	1	1	1	1	1	1	1	1	1	1	1	0	0,0927	0,9362	0,4712
CEA10 pyrG	1	1	1	1	1	1	1	1	1	1	1	1	1	1	1	1	0	0,2298	0,06555
CEA10 pyr niaD4	1	1	1	1	1	1	1	1	1	1	1	1	1	1	1	1	1	0	0,4712
alb1	0,9642	1	1	1	1	1	1	1	1	1	1	1	1	1	1	1	1	1	0
rodA
abr2
ayg1
arp1
arp2
F14206
F15767
F12760
F16216
F11678
F12041
F12285
F11628
F13402
